# Supplementary material for: Genome Analysis of Shigella flexneri Serotype 3b Strain SFL1520 Reveals Significant Horizontal Gene Acquisitions Including a Multidrug Resistance Cassette
Source: Genome Biol Evol. 2019 Feb 1;11(3):776–85. doi: 10.1093/gbe/evz026 (PMC6424224; doi:10.1093/gbe/evz026)
Supplement: Supplementary Data [file evz026_supp.zip]

Archive with 4 entries (4 files):
- Supplementary information legends.docx
- Supplimentary Figure S1.docx
- Supplimentary Figure S2.docx
- Supplimentary Table S1.docx
